# Supplementary material for: Influential Social Determinants of Adherence to Preventive and Health Promotion Activities during Pregnancy and the First Year of Life: Systematic Review
Source: Children (Basel). 2024 Mar 10;11(3):331. doi: 10.3390/children11030331 (PMC10969584; doi:10.3390/children11030331)
Supplement: Supplementary file 1 [file children-11-00331-s001.zip]

Archive with 2 entries (2 files):
- Supplemental Material S1.pdf
- Table S1.pdf
